# Supplementary material for: Pdia4 regulates β‐cell pathogenesis in diabetes: molecular mechanism and targeted therapy
Source: EMBO Mol Med. 2021 Sep 20;13(10):e11668. doi: 10.15252/emmm.201911668 (PMC8495450; doi:10.15252/emmm.201911668)
Supplement: Supplementary file 2 — Source Data for Figure 1 [file EMMM-13-e11668-s006.zip]

Archive with 15 entries (14 files):
- Source_data_Fig._1D.tiff
- __MACOSX/
- __MACOSX/._Source_data_Fig._1D.tiff
- Source_data_Fig._1H.tiff
- __MACOSX/._Source_data_Fig._1H.tiff
- Source_data_Fig._1E.tiff
- __MACOSX/._Source_data_Fig._1E.tiff
- Source_data_Fig._1B.tiff
- __MACOSX/._Source_data_Fig._1B.tiff
- Source_data_Fig._1C.tiff
- __MACOSX/._Source_data_Fig._1C.tiff
- Source_data_Fig._1A.tiff
- __MACOSX/._Source_data_Fig._1A.tiff
- Source_data_Fig._1F.tiff
- __MACOSX/._Source_data_Fig._1F.tiff
