# Supplementary material for: Pdia4 regulates β‐cell pathogenesis in diabetes: molecular mechanism and targeted therapy
Source: EMBO Mol Med. 2021 Sep 20;13(10):e11668. doi: 10.15252/emmm.201911668 (PMC8495450; doi:10.15252/emmm.201911668)
Supplement: Supplementary file 5 — Source Data for Figure 4 [file EMMM-13-e11668-s001.zip]

Archive with 9 entries (8 files):
- Source_data_Fig._4C.tiff
- __MACOSX/
- __MACOSX/._Source_data_Fig._4C.tiff
- Source_data_Fig._4B.tiff
- __MACOSX/._Source_data_Fig._4B.tiff
- Source_data_Fig._4D.tiff
- __MACOSX/._Source_data_Fig._4D.tiff
- Source_data_Fig._4A.tiff
- __MACOSX/._Source_data_Fig._4A.tiff
